# Supplementary material for: The Gastrointestinal Load of Carbapenem-Resistant Enterobacteriacea Is Associated With the Transition From Colonization to Infection by Klebsiella pneumoniae Isolates Harboring the blaKPC Gene
Source: Front Cell Infect Microbiol. 2022 Jul 5;12:928578. doi: 10.3389/fcimb.2022.928578 (PMC9294314; doi:10.3389/fcimb.2022.928578)
Supplement: Supplementary file 1 [file Table_1.xlsx]

## Sheet: Legend
	Legend
Isolate	Identification of the Klebsiella pneumoniae isolate
Origin of Specimen	Clinical specimen in which the bacterial strain was found
Isolation date	Month and year when the bacterial strain was isolated
PFGE Cluster	Group in which the strains were clustered according to pulsed-field gel electrophoresis (PFGE) analysis
MLST Type (ST)	Sequence type to which the bacterial strain belongs to according to multilocus sequence typing (MLST) analyzes
CPS Locus (KL)	Bacterial capsular type (K-Locus)
Lipopolysaccharide (O antigen)	Lipopolysaccharide type (O antigen)
Coverage (%)	Percentage of genome coverage by sequencing
GC(%)	Percentage of GC in the genome
Contigs	Number of contigs generated after genome assembling
Size genome	Genome size in base pairs (bp)
Accession number	Accession number of the sequence in Genbank

## Sheet: Isolates and Genome_data
Isolate	Origin of Specimen	Isolation date	PFGE Cluster	MLST Type (ST)	CPS Locus (KL)	Lipopolysaccharide (O antigen)	Coverage (%)	GC(%)	Contigs	Size genome	Accession number
KP107	Blood	October-15	42	11	KL64	O2	100	57.02	281	5880573	JAMBER000000000
KP121	Blood	March-2014	73	437	KL36	O4	84.3675	57.3	55	5540427	JAEVGO000000000
KP124	Urine	August-2014	31A	437	KL36	O4	74.2	57.3	327	5590889	JAMBES000000000
KP149	Tracheal secretion	February-2012	13	437	KL36	O4	72	57.26	324	5624184	JAMBET000000000
KP177	Blood	May-2013	14	437	KL36	O4	83.2634	57.3	79	5588595	JAEVGN000000000
KP180	Urine	August-2013	29A	437	KL36	O4	57.6	57.26	324	5567753	JAMBEU000000000
KP210	Tracheal secretion	July-2013	79	340	KL15	O4	152	57.1	246	5664817	JAMBEV000000000
KP225	Blood	October-2011	73A	437	KL36	O4	64.3195	57.1	81	5777432	JAEVGM000000000
KP289	Tracheal secretion	June-2016	17	11	KL15	O4	62.7	57.31	251	5545482	JAMBEW000000000
KP326	Blood	June-2016	62	16	KL51	O3b	91.4235	57.2	73	5568506	JAEVGL000000000
KP329	Bronchoalveolar lavage	February-2015	54	11	KL64	O2	66.4683	57.1	126	5887447	JAEVGK000000000
KP373	Rectal surveillance swabs	March-2013	85	11	KL64	O2	81.4535	57	66	5900023	JAEVGG000000000
KP374	Rectal surveillance swabs	October-2013	24	437	KL36	O4	84.0412	57.3	78	5604442	JAEVGF000000000
KP375	Rectal surveillance swabs	July-2014	24	437	KL36	O4	65.6	57.25	261	5579926	JAMBEX000000000
KP376	Rectal surveillance swabs	March-2015	10	11	KL27	unknown	81.5786	56.6	135	6162587	JAEVGE000000000
KP377	Rectal surveillance swabs	July-2015	19	11	KL64	O2	91.3061	56.8	115	5808417	JAEVGD000000000
KP378	Rectal surveillance swabs	January-2016	12	11	KL64	O2	86.5304	56.9	62	5872332	JAEVGC000000000
KP379	Rectal surveillance swabs	July-2016	36B	437	KL36	O4	81.2	57.17	242	5629368	JAMBEY000000000
KP380	Rectal surveillance swabs	September-2016	19	11	KL64	O2	82	57.8	219	5828327	JAMBEZ000000000
KP381	Rectal surveillance swabs	April-2017	53	437	KL36	O4	77.5113	56.5	128	6095298	JAEVGB000000000
KP382	Rectal surveillance swabs	July-2017	20A	11	KL64	O2	94.4113	56.9	97	5877886	JAEVGA000000000
KP384	Blood	March-2014	36	437	KL36	O4	65.5255	57.3	76	5569047	JAEVGJ000000000
KP387	Ascitic fluid	June-2013	17A	11	KL27	O2	51.3597	57	104	5852833	JAEVGI000000000
KP389	Bronchoalveolar lavage	September-2013	70	437	KL36	O4	88.4726	57.3	73	5473833	JAEVGH000000000
KP391	Abdominal abscess	January-2016	12A	11	KL64	O2	76.8259	56.9	67	5871659	JACBOQ000000000
KP396	Urine	February-2012	34	11	KL27	O2	149	56.97	278	5910989	JAMBFA000000000
KP415	Rectal surveillance swabs	August-2016	66	16	KL51	O3b	161	57.06	196	5708549	JAMBFB000000000
KP428	Rectal surveillance swabs	August-2016	64	16	KL51	O3b	182	57.25	239	5578954	JAMBFC000000000
KP437	Rectal surveillance swabs	February-2016	25	11	KL27	O1	102	56.9	218	5899913	JAMBFD000000000
KP440	Rectal surveillance swabs	August-2016	28	437	KL36	O4	74.7	57.33	356	5555397	JAMBFE000000000
KP456	Tracheal secretion	February-2016		437	KL36	O4	55	57.3	320	5589926	JAMBFF000000000
KP458	Rectal surveillance swabs	February-2016	20	11	KL64	O2	74	57.08	235	5837905	JAMBFG000000000
KP462	Urine	August-2011	67	437	KL36	O4	85	57.32	321	5563220	JAMBFH000000000
KP478	Rectal surveillance swabs	February-2016	20	11	KL64	O2	118	57.07	216	5839052	JAMBFI000000000
KP481	Rectal surveillance swabs	August-2015	52	437	KL36	O4	57.7	57.3	260	5546630	JAMBFJ000000000
KP495	Rectal surveillance swabs	July-2017	39	340	KL15	O4	144	57.4	185	5354197	JAMBFK000000000
KP497	Rectal surveillance swabs	July-2014	7	15	KL24	O1	109	57.3	186	5460992	JAMBFL000000000
KP503	Tracheal secretion	July-2015	43	340	KL15	O4	54.5	57.1	262	5766713	JAMBFM000000000
KP508	Rectal surveillance swabs	July-2015	15	437	KL36	O4	130	57.33	197	5376418	JAMBFN000000000
KP511	Rectal surveillance swabs	July-2014	44A	437	KL36	O4	125	57.4	182	5455386	JAMBFO000000000
KP515	Urine	August-2015	58	16	KL51	O3b	38.6	56.89	743	5808571	JAMBFP000000000
KP516	Tracheal secretion	July-2014	30A	437	KL36	O4	80	57.12	462	5726889	JAMBFQ000000000
KP525	Urine	July-2014	37	437	KL36	O4	53.9	57.36	265	5498416	JAMBFR000000000
KP527	Tracheal secretion	July-2014	31	437	KL36	O4	89.4	57.43	347	5422738	JAMBFS000000000
KP529	Rectal surveillance swabs	July-2014	26A	437	KL36	O4	61.2	57.48	257	5370432	JAMBFT000000000
KP530	Urine	August-2017	89A	11	KL15	O4	121	57.29	219	5546566	JAMBFU000000000
KP531	Tracheal secretion	August-2017	89	11	KL15	O4	23	57.29	441	5569565	JAMBFV000000000
KP540	Rectal surveillance swabs	May-2017	28A	437	KL36	O4	417	57.44	188	5373410	JAMBFW000000000
KP545	Rectal surveillance swabs	February-2016	29	437	KL36	O4	76.9	57.3	269	5536463	JAMBFX000000000
KP546	Tracheal secretion	August-2011	50	11	KL27	O2	166	57.16	350	5737006	JAMBFY000000000
KP555	Rectal surveillance swabs	May-2017	23	11	KL64	O2	148	56.51	453	6215171	JAMBFZ000000000
KP564	Tracheal secretion	August-2014	30	437	KL36	O4	147	57.46	258	5354688	JAMBGA000000000
KP567	Tracheal secretion	June-2014	86A	15	KL24	O1	89.2	57.25	241	5386809	JAMBGB000000000
KP568	Abdominal abscess	July-2014	58A	16	KL51	O3b	58	56.65	354	5965890	JAMBGC000000000
KP574	Rectal surveillance swabs	October-2014	26	437	KL36	O4	137	57.31	223	5573224	JAMBGD000000000
KP576	Rectal surveillance swabs	October-2014	26	437	KL36	O4	172	57.3	261	5580286	JAMBGE000000000
KP577	Rectal surveillance swabs	October-2014	26A	437	KL36	O4	116	57.31	219	5568665	JAMBGF000000000
KP578	Rectal surveillance swabs	October-2014	26A	437	KL36	O4	155	57.31	193	5562632	JAMBGG000000000
KP579	Rectal surveillance swabs	October-2014	26A	437	KL36	O4	131	57.31	263	5573661	JAMBGH000000000
KP580	Rectal surveillance swabs	July-2015	77	15	KL112	O1	164	57.13	198	5608578	JAMBGI000000000
KP582	Rectal surveillance swabs	August-2015	33	437	KL36	O4	130	57.26	274	5603102	JAMBGJ000000000
KP584	Rectal surveillance swabs	February-2016	71	16	KL51	O3b	192	57.16	252	5695134	JAMBGK000000000
KP586	Rectal surveillance swabs	May-2016	71	16	KL51	O3b	139	57.19	238	5645673	JAMBGL000000000
KP588	Rectal surveillance swabs	May-2016	20	11	KL64	O2	122	57.03	222	5884071	JAMBGM000000000
KP589	Rectal surveillance swabs	July-2016	66A	16	KL51	O3b	183	57.4	107	5421422	JAMBGN000000000
KP590	Rectal surveillance swabs	July-2016	21	11	KL64	O2	179	57.05	243	5794562	JAMBGO000000000
KP592	Urine	August-2016	88	11	KL64	O2	110	57.02	251	5881346	JAMBGP000000000
KP594	Rectal surveillance swabs	September-2016	20B	11	KL64	O2	166	57.04	219	5862547	JAMBGQ000000000
KP596	Rectal surveillance swabs	October-2016	62A	16	KL51	O3b	216	57.17	183	5597170	JAMBGR000000000
KP597	Rectal surveillance swabs	October-2016	37A	437	KL36	O4	134	57.17	175	5560047	JAMBGS000000000
KP599	Rectal surveillance swabs	June-2017	69	11	KL15	O4	170	57.29	175	5535909	JAMBGT000000000
KP600	Abdominal abscess	June-2017	63	16	KL51	O3b	132	57.16	438	5699725	JAMBGU000000000
KP601	Urine	July-2017	18	11	KL64	O2	103	56.74	262	5804179	JAMBGV000000000
KP604	Ascitic fluid	March-2013	82	15	KL112	O1	136	57.13	312	5585486	JAMBGW000000000
KP605	Rectal surveillance swabs	July-2013	27	15	KL24	O1	150	57.26	166	5367642	JAMBGX000000000
KP606	Rectal surveillance swabs	October-2013	26	437	KL36	O4	291	57.25	198	5584735	JAMBGY000000000
KP607	Rectal surveillance swabs	November-2013	26A	437	KL36	O4	219	57.26	222	5569163	JAMBGZ000000000
KP610	Tracheal secretion	February-2014	80	11	KL15	O4	125	57.29	231	5547620	JAMBHA000000000
KP72	Blood	July-2016	61	16	KL51	O3b	96	57.06	452	5785030	JAMBHB000000000
KP728	Rectal surveillance swabs	August-2020	11	437	KL36	O4	109	57.01	278	5865756	JAMBHC000000000
KP737	Rectal surveillance swabs	July-2020	11A	11	KL64	O2	116	57.01	305	5918775	JAMBHD000000000
KP738	Tracheal secretion	July-2020	45	437	KL36	O4	109	57.03	334	5846602	JAMBHE000000000
KP78	Urine	February-2016	87	11	KL64	O2	87	57.02	273	5873015	JAMBHF000000000
KP801	Rectal surveillance swabs	August-2020	5	11	KL15	O4	126	57.89	2692	6459940	JAMBHG000000000
KP862	Rectal surveillance swabs	August-2020	59	16	KL51	O3b	184	57.26	195	5526149	JAMBHH000000000
KP863	Rectal surveillance swabs	August-2020	48	11	KL105	O2	134	57.17	269	5593011	JAMBHI000000000
KP864	Rectal surveillance swabs	July-2020	56	443	KL146	unknown	24.7	56.95	148	5612458	JAMBHJ000000000
KP867	Rectal surveillance swabs	September-2020	9	307	KL102	O2	173	56.76	242	5742899	JAMBHK000000000
KP868	Rectal surveillance swabs	September-2020	78	13	KL3	O1	111	56.47	273	5911741	JAMBHL000000000
KP869	Rectal surveillance swabs	September-2020	40	437	KL36	O4	163	57.59	180	5219908	JAMBHM000000000
KP870	Urine	October-2020	46	11	KL15	O4	129	57.36	200	5471552	JAMBHN000000000
KP871	Rectal surveillance swabs	October-2020	46	11	KL15	O4	105	57.5	188	5322501	JAMBHO000000000
KP872	Tracheal secretion	December-2020	22	11	KL64	O2	44.1	57.08	310	5790766	JAMBHP000000000
KP874	Rectal surveillance swabs	October-2020	41A	11	KL15	O4	57.7	57.35	301	5457433	JAMBHQ000000000
KP875	Rectal surveillance swabs	October-2020	41A	11	KL15	O4	78.9	57.24	277	5573854	JAMBHR000000000
KP876	Rectal surveillance swabs	November-2020	43A	437	KL36	O4	205	57.35	203	5468311	JAMBHS000000000
KP877	Rectal surveillance swabs	November-2020	45A	11	KL15	O4	132	57.33	186	5470484	JAMBHT000000000
KP878	Tracheal secretion	February-2021	38	11	KL15	O4	52.4	57.39	216	5455479	JAMBHU000000000
KP879	Rectal surveillance swabs	November-2020	46A	11	KL105	unknown	28.8	57.17	335	5588289	JAMBHV000000000
KP881	Rectal surveillance swabs	November-2020	20C	11	KL64	O2	48.2	57.07	279	5846479	JAMBHW000000000
KP882	Rectal surveillance swabs	November-2020	16	11	KL64	O4	35	57.24	489	5644912	JAMBHX000000000
KP884	Rectal surveillance swabs	November-2020	19A	11	KL64	O2	65.8	57.04	260	5840691	JAMBHY000000000
KP885	Tracheal secretion	January-2021	60A	16	KL51	O3b	291	56.98	282	5876619	JAMBHZ000000000
KP886	Tracheal secretion	July-2020	13A	512	KL107	O2	152	56.72	213	5918482	JAMBIA000000000
KP887	Tracheal secretion	July-2020	9	437	KL36	O4	149	57.03	188	5821703	JAMBIB000000000
KP888	Tracheal secretion	August-2020	1A	11	KL15	unknown	126	57.19	162	5571140	JAMBIC000000000
KP889	Blood	October-2020	3	11	KL15	unknown	116	57.12	195	5677706	JAMBID000000000
KP890	Tracheal secretion	November-2020	2A	11	KL15	O4	35.4	57.23	303	5581194	JAMBIE000000000
KP891	Tracheal secretion	November-2020	76	101	KL17	O1	89.1	57.06	249	5558301	JAMBIF000000000
KP896	Rectal surveillance swabs	December-2020	3A	11	KL15	O4	134	57.1	232	5701239	JAMBIG000000000
KP897	Rectal surveillance swabs	December-2020	83	323	KL21	unknown	82.9	57.62	153	5195646	JAMBIH000000000
KP898	Rectal surveillance swabs	February-2021	55	307	KL102	O2	172	57.33	181	5420545	JAMBII000000000
KP899	Rectal surveillance swabs	January-2021	81	11	KL64	O2	33.8	57.02	266	5752267	JAMBIJ000000000
KP90	Blood	January-2015	73	437	KL36	O3b	76.5047	57.4	76	5429382	JACBOR000000000
KP901	Tracheal secretion	January-2020	75	16	KL38	O2	133	57	325	5908951	JAMBIK000000000
KP902	Rectal surveillance swabs	February-2021	65	16	KL64	O2	84.3	57.11	228	5578216	JAMBIL000000000
KP903	Rectal surveillance swabs	July-2018	4	11	KL15	unknown	153	61.86	753	12242806	JAMBIM000000000
KP904	Rectal surveillance swabs	November-2018	6	11	KL15	O1	32	57.29	411	5566847	JAMBIN000000000
KP905	Rectal surveillance swabs	November-2019	76A	101	KL36	O4	162	57.07	236	5530635	JAMBIO000000000
KP906	Tracheal secretion	May-2018	32	437	KL36	O4	229	57.01	208	5809729	JAMBIP000000000
KP908	Bronchoalveolar lavage	May-2018	32	437	KL36	O4	86.7	57.03	215	5803666	JAMBIQ000000000
KP910	Blood	December-2018	41	11	KL15	O4	107	57.17	232	5522262	JAMBIR000000000
KP912	Tracheal secretion	November-2019	44	11	KL15	O4	55.8	57.43	217	5460450	JAMBIS000000000
KP914	Tracheal secretion	October-2019	74	443	KL146	O1	163	56.95	151	5601279	JAMBIT000000000
